# Supplementary material for: Stratification of Breast Cancer by Integrating Gene Expression Data and Clinical Variables
Source: Molecules. 2019 Feb 11;24(3):631. doi: 10.3390/molecules24030631 (PMC6385100; doi:10.3390/molecules24030631)
Supplement: Supplementary file 1 [file molecules-24-00631-s001.zip]

Archive with 3 entries (2 files):
- molecules-428335-proofed-SM/
- molecules-428335-proofed-SM/Supplement File S1.pdf
- molecules-428335-proofed-SM/Supplement File S2.pdf
